# Supplementary material for: A Strong Link Between Oceanographic Conditions and Zooplankton δ13C and δ15N Values in the San Jorge Gulf, Argentina
Source: Biology (Basel). 2024 Nov 29;13(12):990. doi: 10.3390/biology13120990 (PMC11727027; doi:10.3390/biology13120990)
Supplement: Supplementary file 1 [file biology-13-00990-s001.zip]

Archive with 1 entries (1 files):
- biology-3318239-supplementary.pdf
